# Supplementary material for: Short-Term Administration of Lemon Balm Extract Ameliorates Myocardial Ischemia/Reperfusion Injury: Focus on Oxidative Stress
Source: Pharmaceuticals (Basel). 2022 Jul 8;15(7):840. doi: 10.3390/ph15070840 (PMC9317599; doi:10.3390/ph15070840)
Supplement: Supplementary file 1 [file pharmaceuticals-15-00840-s001.zip]

Archive with 1 entries (1 files):
- pharmaceuticals-1782293-supplementary.pdf
